# Supplementary material for: NR4A1 Ligands as Potent Inhibitors of Breast Cancer Cell and Tumor Growth
Source: Cancers (Basel). 2021 May 29;13(11):2682. doi: 10.3390/cancers13112682 (PMC8198788; doi:10.3390/cancers13112682)
Supplement: Supplementary file 1 [file cancers-13-02682-s001.zip]

Archive with 1 entries (1 files):
- cancers-1241589-supplementary.pdf
